# Supplementary material for: Effect of Immune Checkpoint Inhibitor Therapy on Biventricular and Biatrial Mechanics in Patients with Advanced Cancer: A Short-Term Follow-Up Study
Source: J Clin Med. 2026 Jan 16;15(2):762. doi: 10.3390/jcm15020762 (PMC12841717; doi:10.3390/jcm15020762)
Supplement: Supplementary file 1 [file jcm-15-00762-s001.zip]

Archive with 1 entries (1 files):
- jcm-4096208-supplementary.pdf
